# Supplementary material for: Spring buds of European woody plants have old 14C age
Source: Heliyon. 2024 Jun 10;10(12):e32777. doi: 10.1016/j.heliyon.2024.e32777 (PMC11226849; doi:10.1016/j.heliyon.2024.e32777)
Supplement: Multimedia component 1 [file mmc1.xlsx]

## Sheet: Results
Sample code	Sample	Fraction	Fraction code	Sampling site	Sampling date	Scientific name	Species	Plant type	pMC	±pMC	F14C	±F14C	Calibrated date (end)	Calibrated date (end)	Calibrated date mean	Sample collection date - Calibrated date mean	Calibrated date error	Sample collection date - Calibrated date end (Oxcal)	d13C (‰, vpdb)	±d13C
I/3448/1	T1	Leaf	T1L	Tiszagyenda	2023-03-04	Acer platanoides L.	Norway maple	Tree	102.532	0.228539	1.02532	0.00228539	2013.06	2016.08	2014.57	8.73	1.51	7.22	-24.537	0.01
I/3448/2	T1	Bud Scale	T1P	Tiszagyenda	2023-03-04	Acer platanoides L.	Norway maple	Tree	102	0.231855	1.02	0.00231855	2014.76	2018.16	2016.46	6.84	1.7	5.14	-26.7349	0.024
I/3448/3	T2	Leaf	T2L	Tiszagyenda	2023-03-04	Populus L.	Poplar	Tree	102.4	0.223152	1.024	0.00223152	2013.16	2013.4	2013.28	10.02	0.12	9.9	-30.8776	0.061
I/3448/4	T2	Bud Scale	T2P	Tiszagyenda	2023-03-04	Populus L.	Poplar	Tree	101.266	0.222484	1.01266	0.00222484	2017.14	2019.1	2018.12	5.18	0.98	4.2	-30.5597	0.013
I/3448/5	T4	Leaf	T4L	Tiszagyenda	2023-03-04	Salix L.	Willow	Tree	101.911	0.23694	1.01911	0.0023694	2014.88	2018.76	2016.82	6.48	1.94	4.54	-29.0892	0.009
I/3448/6	T4	Bud Scale	T4P	Tiszagyenda	2023-03-04	Salix L.	Willow	Tree	101.448	0.227864	1.01448	0.00227864	2016.24	2019.1	2017.67	5.63	1.43	4.2	-27.3287	0.041
I/3448/7	T5	Leaf	T5L	Tiszagyenda	2023-03-04	Populus L.	Poplar	Tree	101.975	0.228869	1.01975	0.00228869	2014.08	2018.18	2016.13	7.17	2.05	5.12	-31.295	0.032
I/3448/8	T5	Bud Scale	T5P	Tiszagyenda	2023-03-04	Populus L.	Poplar	Tree	101.444	0.22684	1.01444	0.0022684	2016.24	2019.1	2017.67	5.63	1.43	4.2	-31.1077	0.019
I/3448/9	D1	Leaf	NEDB1L	Great Forest (Debrecen)	2023-03-19	Quercus robur L.	Pedunculate oak	Tree	103.533	0.225593	1.03533	0.00225593	2011.82	2013.88	2012.85	10.45	1.03	9.42	ND	ND
I/3448/10	D1	Bud Scale	NEDB1P	Great Forest (Debrecen)	2023-03-19	Quercus robur L.	Pedunculate oak	Tree	101.728	0.236295	1.01728	0.00236295	2015.92	2018.9	2017.41	5.89	1.49	4.4	-29.6212	0.011
I/3448/11	H1	Leaf	H1aL	Hegyhátsál	2023-03-02	Populus L.	Poplar	Tree	102.195	0.229358	1.02195	0.00229358	2014.02	2016.92	2015.47	7.83	1.45	6.38	-26.7907	0.01
I/3448/12	H1	Bud Scale	H1aP	Hegyhátsál	2023-03-02	Populus L.	Poplar	Tree	102.624	0.227332	1.02624	0.00227332	2013.04	2015.96	2014.5	8.8	1.46	7.34	-25.7127	0.016
I/3448/13	H2	Leaf	H2L	Hegyhátsál	2023-03-02	Cornus sanguinea L.	Common dogwood	Shrub	103.587	0.232198	1.03587	0.00232198	2011.78	2013.84	2012.81	10.49	1.03	9.46	-27.0716	0.023
I/3448/14	H2	Bud Scale	H2P	Hegyhátsál	2023-03-02	Cornus sanguinea L.	Common dogwood	Shrub	102.952	0.231231	1.02952	0.00231231	2012.92	2015.7	2014.31	8.99	1.39	7.6	-28.2035	0.008
I/3448/15	H3	Leaf	H3L	Hegyhátsál	2023-03-02	Euonymus europaeus L.	European spindle	Shrub	102.898	0.228176	1.02898	0.00228176	2012.94	2015.72	2014.33	8.97	1.39	7.58	-26.2088	0.023
I/3448/16	H3	Bud Scale	H3P	Hegyhátsál	2023-03-02	Euonymus europaeus L.	European spindle	Shrub	102.267	0.225002	1.02267	0.00225002	2013.98	2016.88	2015.43	7.87	1.45	6.42	-27.0407	0.01
I/3448/17	H4	Leaf	H4L	Hegyhátsál	2023-03-02	Euonymus europaeus L.	European spindle	Shrub	102.033	0.230729	1.02033	0.00230729	2014.72	2018.12	2016.42	6.88	1.7	5.18	-26.3392	0.012
I/3448/18	H4	Bud Scale	H4P	Hegyhátsál	2023-03-02	Euonymus europaeus L.	European spindle	Shrub	102.13	0.226519	1.0213	0.00226519	2014.1	2017.02	2015.56	7.74	1.46	6.28	-27.2748	0.01
I/3448/19	H5	Leaf	H5L	Hegyhátsál	2023-03-02	Salix L.	Willow	Tree	ND	ND	ND	ND	ND	ND	ND		ND	ND	ND	ND
I/3448/20	H5	Bud Scale	H5P	Hegyhátsál	2023-03-02	Salix L.	Willow	Tree	101.567	0.248221	1.01567	0.00248221	2016.1	2019.02	2017.56	5.74	1.46	4.28	-26.12	0.024
I/3448/21	H6	Leaf	H6L	Hegyhátsál	2023-03-02	Euonymus europaeus L.	European spindle	Shrub	100.625	0.255984	1.00625	0.00255984	2018.18	2018.86	2018.52	4.78	0.34	4.44	-29.0843	0.014
I/3448/22	H6	Bud Scale	H6P	Hegyhátsál	2023-03-02	Euonymus europaeus L.	European spindle	Shrub	102.269	0.255988	1.02269	0.00255988	2013.18	2016.92	2015.05	8.25	1.87	6.38	-30.527	0.005
I/3448/23	H7	Leaf	H7L	Hegyhátsál	2023-03-02	Sambucus nigra L.	European elder	Shrub	103.608	0.259252	1.03608	0.00259252	2011.34	2013.84	2012.59	10.71	1.25	9.46	-30.3447	0.022
I/3448/24	H7	Bud Scale	H7P	Hegyhátsál	2023-03-02	Sambucus nigra L.	European elder	Shrub	102.019	0.259105	1.02019	0.00259105	2014.72	2018.16	2016.44	6.86	1.72	5.14	-32.4471	0.01
I/3448/25	H8	Leaf	H8L	Hegyhátsál	2023-03-02	Picea pungens Engelm.	Blue spruce	Tree	103.352	0.266521	1.03352	0.00266521	2011.94	2014.68	2013.31	9.99	1.37	8.62	-26.5106	0.012
I/3448/26	H8	Bud Scale	H8P	Hegyhátsál	2023-03-02	Picea pungens Engelm.	Blue spruce	Tree	101.076	0.262368	1.01076	0.00262368	2016.98	2018.14	2017.56	5.74	0.58	5.16	-25.0489	0.008
